# Supplementary material for: Differential Impact of Tumor Endothelial Angiopoietin-2 and Podoplanin in Lymphatic Endothelial Cells on HCC Outcomes with Tyrosine Kinase Inhibitor Treatment According to Sex
Source: Biomedicines. 2024 Jun 26;12(7):1424. doi: 10.3390/biomedicines12071424 (PMC11273995; doi:10.3390/biomedicines12071424)
Supplement: Supplementary file 1 [file biomedicines-12-01424-s001.zip]

Archive with 1 entries (1 files):
- biomedicines-3045051-supplementary.pdf
